# Supplementary material for: The New Aristocrat of Wuyi Rock Tea: Chemical Basis of the Unique Aroma Quality of “Laocong Shuixian”
Source: Foods. 2025 May 12;14(10):1706. doi: 10.3390/foods14101706 (PMC12111090; doi:10.3390/foods14101706)
Supplement: Supplementary file 1 [file foods-14-01706-s001.zip]

Archive with 2 entries (2 files):
- Supplementary Datasets.xlsx
- Supplementary figures.pdf
