# Supplementary material for: The New Aristocrat of Wuyi Rock Tea: Chemical Basis of the Unique Aroma Quality of “Laocong Shuixian”
Source: Foods. 2025 May 12;14(10):1706. doi: 10.3390/foods14101706 (PMC12111090; doi:10.3390/foods14101706)
Supplement: Supplementary file 1 [file foods-14-01706-s001.zip › Supplementary Datasets.xlsx]

## Sheet: Supplementary Dataset S1
Supplementary Dataset S1：Human olfactory receptor protein sequence
>sp|P47887|OR1E2_HUMAN Olfactory receptor 1E2 OS=Homo sapiens OX=9606 GN=OR1E2 PE=2 SV=2
MMGQNQTSISDFLLLGLPIQPEQQNLCYALFLAMYLTTLLGNLLIIVLIRLDSHLHTPVY
LFLSNLSFSDLCFSSVTMPKLLQNMQNQDPSIPYADCLTQMYFFLYFSDLESFLLVAMAY
DRYVAICFPMHYTAICFLLHYTAIMSPMLCLSVVALSWVLTTFHAMLHTLLMARLCFCAD
NVIPHFFCDMSALLKLACSDTRVNEWVIFIMGGLILVIPFLLILGSYARIVSSILKVPSS
KGICKAFSTCGSHLSVVSLFYGTVIGLYLCPSANSSTLKDTVMAMMYTVVTPMLTPFIYS
LRNRDMKGALERVICKRKNPFLL
>sp|P47890|OR1G1_HUMAN Olfactory receptor 1G1 OS=Homo sapiens OX=9606 GN=OR1G1 PE=2 SV=2
MEGKNLTSISECFLLGFSEQLEEQKPLFGSFLFMYLVTVAGNLLIILVIITDTQLHTPMY
FFLANLSLADACFVSTTVPKMLANIQIQSQAISYSGCLLQLYFFMLFVMLEAFLLAVMAY
DCYVAICHPLHYILIMSPGLCIFLVSASWIMNALHSLLHTLLMNSLSFCANHEIPHFFCD
INPLLSLSCTDPFTNELVIFITGGLTGLICVLCLIISYTNVFSTILKIPSAQGKRKAFST
CSSHLSVVSLFFGTSFCVDFSSPSTHSAQKDTVASVMYTVVTPMLNPFIYSLRNQEIKSS
LRKLIWVRKIHSP
>sp|Q8NGP4|OR5M3_HUMAN Olfactory receptor 5M3 OS=Homo sapiens OX=9606 GN=OR5M3 PE=2 SV=2
MLNFTDVTEFILLGLTSRREWQVLFFIIFLVVYIITMVGNIGMMVLIKVSPQLNNPMYFF
LSHLSFVDVWFSSNVTPKMLENLLSDKKTITYAGCLVQCFFFIALVHVEIFILAAMAFDR
YMAIGNPLLYGSKMSRVVCIRLITFPYIYGFLTSLAATLWTYGLYFCGKIEINHFYCADP
PLIKMACAGTFVKEYTMIILAGINFTYSLTVIIISYLFILIAILRMRSAEGRQKAFSTCG
SHLTAVIIFYGTLIFMYLRRPTEESVEQGKMVAVFYTTVIPMLNPMIYSLRNKDVKKAMM
KVISRSC
>sp|Q8NG98|OR7D4_HUMAN Olfactory receptor 7D4 OS=Homo sapiens OX=9606 GN=OR7D4 PE=1 SV=1
MEAENLTELSKFLLLGLSDDPELQPVLFGLFLSMYLVTVLGNLLIILAVSSDSHLHTPMY
FFLSNLSFVDICFISTTVPKMLVSIQARSKDISYMGCLTQVYFLMMFAGMDTFLLAVMAY
DRFVAICHPLHYTVIMNPCLCGLLVLASWFIIFWFSLVHILLMKRLTFSTGTEIPHFFCE
PAQVLKVACSNTLLNNIVLYVATALLGVFPVAGILFSYSQIVSSLMGMSSTKGKYKAFST
CGSHLCVVSLFYGTGLGVYLSSAVTHSSQSSSTASVMYAMVTPMLNPFIYSLRNKDVKGA
LERLLSRADSCP
>sp|Q8NGA0|OR7G1_HUMAN Olfactory receptor 7G1 OS=Homo sapiens OX=9606 GN=OR7G1 PE=3 SV=2
MGPRNQTAVSEFLLMKVTEDPELKLIPFSLFLSMYLVTILGNLLILLAVISDSHLHTPMY
FLLFNLSFTDICLTTTTVPKILVNIQAQNQSITYTGCLTQICLVLVFAGLESCFLAVMAY
DRYVAICHPLRYTVLMNVHFWGLLILLSMFMSTMDALVQSLMVLQLSFCKNVEIPLFFCE
VVQVIKLACSDTLINNILIYFASSVFGAIPLSGIIFSYSQIVTSVLRMPSARGKYKAFST
CGCHLSVFSLFYGTAFGVYISSAVAESSRITAVASVMYTVVPQMMNPFIYSLRNKEMKKA
LRKLIGRLFPF
>sp|Q8WZ84|OR8D1_HUMAN Olfactory receptor 8D1 OS=Homo sapiens OX=9606 GN=OR8D1 PE=2 SV=1
MTMENYSMAAQFVLDGLTQQAELQLPLFLLFLGIYVVTVVGNLGMILLIAVSPLLHTPMY
YFLSSLSFVDFCYSSVITPKMLVNFLGKKNTILYSECMVQLFFFVVFVVAEGYLLTAMAY
DRYVAICSPLLYNAIMSSWVCSLLVLAAFFLGFLSALTHTSAMMKLSFCKSHIINHYFCD
VLPLLNLSCSNTHLNELLLFIIAGFNTLVPTLAVAVSYAFILYSILHIRSSEGRSKAFGT
CSSHLMAVVIFFGSITFMYFKPPSSNSLDQEKVSSVFYTTVIPMLNPLIYSLRNKDVKKA
LRKVLVGK
>sp|Q15617|OR8G1_HUMAN Olfactory receptor 8G1 OS=Homo sapiens OX=9606 GN=OR8G1 PE=2 SV=2
MSGENNSSVTEFILAGLSEQPELQLPLFLLFLGIYVVTVVGNLGMTTLIWLSSHLHTPMY
YFLSSLSFIDFCHSTVITPKMLVNFVTEKNIISYPECMTQLYFFLVFAIAECHMLAAMAY
DRYMAICSPLLYSVIISNKACFSLILGVYIIGLVCASVHTGCMFRVQFCKFDLINHYFCD
LLPLLKLSCSSIYVNKLLILCVGAFNILVPSLTILCSYIFIIASILHIRSTEGRSKAFST
CSSHMLAVVIFFGSAAFMYLQPSSISSMDQGKVSSVFYTIIVPMLNPLIYSLRNKDVHVS
LKKMLQRRTLL

## Sheet: Supplementary Dataset S2
Supplementary Dataset S2：Sensory Panel scoring table based on quantitative descriptive analysis method
Assessor	sample	Replicate	floral fragrance	Green grass aroma	woody	Glutinous rice aroma	Indicalamus leaf aroma	sweet	Overall aroma
ZYP	A	1	6	3	7	6	8	2	8
ZYP	A	2	6	4	8	5	7	1	7
ZYP	B	1	1	10	4	1	2	1	2
ZYP	B	2	9	2	2	6	5	5	3
ZYP	C	1	1	7	8	5	6	9	4
ZYP	C	2	10	9	6	3	3	1	3
ZYP	D	1	9	10	2	8	6	1	10
ZYP	D	2	2	5	4	8	5	9	7
ZYP	E	1	7	2	8	7	8	10	10
ZYP	E	2	5	7	3	1	8	3	4
ZYP	F	1	1	3	1	9	9	9	10
ZYP	F	2	3	7	7	3	3	6	3
ZYP	G	1	9	1	5	1	1	5	3
ZYP	G	2	7	9	3	10	3	8	8
ZYP	H	1	2	6	6	9	7	3	2
ZYP	H	2	2	6	2	3	1	4	6
ZYP	I	1	8	4	9	8	5	5	7
ZYP	I	2	7	8	10	3	4	7	1
ZYP	J	1	5	5	1	9	4	10	3
ZYP	J	2	5	1	6	3	10	9	4
ZYP	K	1	5	10	1	1	10	7	5
ZYP	K	2	2	9	8	8	5	2	4
ZYP	L	1	2	5	5	7	6	5	7
ZYP	L	2	4	1	9	1	8	2	10
OXX	A	1	4	8	1	5	3	6	10
OXX	A	2	6	7	9	7	1	5	10
OXX	B	1	10	8	4	7	2	6	8
OXX	B	2	4	5	7	8	9	7	5
OXX	C	1	7	10	6	7	1	10	7
OXX	C	2	1	1	2	6	9	7	8
OXX	D	1	9	4	3	2	2	2	8
OXX	D	2	7	2	2	5	1	8	1
OXX	E	1	4	7	10	6	6	5	1
OXX	E	2	2	2	9	5	10	5	1
OXX	F	1	2	3	7	8	6	10	8
OXX	F	2	6	3	6	10	7	1	8
OXX	G	1	2	10	5	5	5	4	6
OXX	G	2	2	10	6	2	8	3	9
OXX	H	1	10	6	7	3	5	8	4
OXX	H	2	8	6	4	8	10	5	9
OXX	I	1	2	1	10	8	7	7	2
OXX	I	2	10	5	5	5	8	1	9
OXX	J	1	5	9	6	5	7	4	2
OXX	J	2	4	9	5	4	3	10	8
OXX	K	1	10	8	9	8	10	3	5
OXX	K	2	9	9	4	9	3	3	2
OXX	L	1	9	5	9	4	1	10	1
OXX	L	2	8	4	9	3	1	10	3
BWJ	A	1	1	3	7	9	4	6	9
BWJ	A	2	2	6	2	5	1	3	10
BWJ	B	1	8	2	6	1	1	6	6
BWJ	B	2	5	9	8	7	8	5	7
BWJ	C	1	7	7	5	2	8	7	9
BWJ	C	2	7	7	3	9	5	5	5
BWJ	D	1	1	6	1	1	7	8	8
BWJ	D	2	5	4	5	4	10	5	2
BWJ	E	1	3	8	8	9	5	3	2
BWJ	E	2	9	2	1	8	10	7	7
BWJ	F	1	8	7	1	9	2	4	3
BWJ	F	2	6	3	9	8	2	1	2
BWJ	G	1	3	2	9	7	4	8	8
BWJ	G	2	6	4	2	4	7	10	5
BWJ	H	1	7	8	8	7	2	3	3
BWJ	H	2	9	3	9	2	8	9	6
BWJ	I	1	2	3	2	5	2	7	5
BWJ	I	2	5	9	5	4	7	6	6
BWJ	J	1	8	6	6	4	4	3	2
BWJ	J	2	4	9	8	6	10	3	5
BWJ	K	1	4	2	1	5	10	8	9
BWJ	K	2	5	2	2	1	10	8	3
BWJ	L	1	8	8	9	2	1	8	5
BWJ	L	2	4	10	6	6	1	2	9
WZC	A	1	5	2	1	5	1	6	5
WZC	A	2	6	1	6	4	1	8	2
WZC	B	1	6	7	3	2	10	10	10
WZC	B	2	8	2	4	1	5	10	5
WZC	C	1	9	7	1	8	10	9	4
WZC	C	2	3	3	3	5	2	2	6
WZC	D	1	4	7	10	7	10	6	10
WZC	D	2	4	3	6	9	4	9	5
WZC	E	1	6	4	10	5	1	1	9
WZC	E	2	5	1	3	9	4	5	4
WZC	F	1	10	3	6	10	7	2	1
WZC	F	2	10	6	9	8	9	8	10
WZC	G	1	3	6	2	4	4	3	4
WZC	G	2	4	7	6	8	3	9	7
WZC	H	1	7	7	6	3	6	2	2
WZC	H	2	7	7	2	5	7	3	7
WZC	I	1	10	8	7	2	8	1	6
WZC	I	2	3	8	7	10	3	1	4
WZC	J	1	8	5	8	3	2	10	9
WZC	J	2	8	1	7	6	6	2	7
WZC	K	1	5	3	9	6	7	4	8
WZC	K	2	6	4	8	2	7	3	3
WZC	L	1	5	1	9	7	9	10	2
WZC	L	2	8	5	7	1	4	7	8
WZJ	A	1	10	6	2	7	7	1	8
WZJ	A	2	4	9	4	6	6	5	7
WZJ	B	1	7	9	1	4	8	7	5
WZJ	B	2	1	3	8	9	10	10	8
WZJ	C	1	10	10	9	8	6	2	4
WZJ	C	2	9	2	2	4	8	5	4
WZJ	D	1	8	9	8	6	8	1	9
WZJ	D	2	9	7	3	7	3	7	3
WZJ	E	1	3	2	1	1	5	1	8
WZJ	E	2	1	2	8	4	9	6	10
WZJ	F	1	7	2	7	3	1	9	4
WZJ	F	2	2	3	10	10	5	1	2
WZJ	G	1	6	1	1	8	4	3	4
WZJ	G	2	1	1	10	1	6	3	10
WZJ	H	1	6	5	9	8	10	5	6
WZJ	H	2	9	2	2	9	7	7	7
WZJ	I	1	5	8	8	3	6	1	6
WZJ	I	2	5	5	4	7	9	10	4
WZJ	J	1	8	7	10	8	6	7	4
WZJ	J	2	5	1	3	4	8	7	7
WZJ	K	1	6	9	3	4	10	5	8
WZJ	K	2	7	8	4	8	5	7	5
WZJ	L	1	1	2	4	6	9	3	1
WZJ	L	2	3	10	10	7	6	4	6
LQM	A	1	5	7	10	2	2	7	7
LQM	A	2	7	7	9	8	5	7	9
LQM	B	1	2	8	4	5	8	2	5
LQM	B	2	2	7	6	8	2	1	6
LQM	C	1	4	8	7	10	2	10	1
LQM	C	2	10	2	4	5	6	5	1
LQM	D	1	10	8	1	2	10	10	4
LQM	D	2	10	2	4	6	6	1	6
LQM	E	1	7	8	7	3	5	6	7
LQM	E	2	7	9	4	9	10	6	5
LQM	F	1	7	2	4	3	10	5	10
LQM	F	2	7	7	6	10	3	1	3
LQM	G	1	1	2	1	5	2	5	6
LQM	G	2	2	4	1	3	5	6	8
LQM	H	1	1	9	6	8	9	3	10
LQM	H	2	1	4	2	1	10	9	6
LQM	I	1	10	7	8	7	2	1	5
LQM	I	2	6	5	2	1	5	5	8
LQM	J	1	3	9	3	4	4	4	7
LQM	J	2	6	3	2	7	7	7	8
LQM	K	1	5	1	1	10	4	5	10
LQM	K	2	7	6	8	4	7	9	4
LQM	L	1	1	6	4	2	7	1	6
LQM	L	2	6	1	6	7	6	8	7

## Sheet: Supplementary Dataset S3
						Supplementary Dataset S3：Detailed information on the measured aroma compounds
Sample preparation:	Instrumental Analysis:			Results:
Main: SBSE	Main: GC/MS			Internal standard: 2-nonanol
Additional:	Additional: ODP			Relative proportion of listed components [μg/mL]
				Signal intensity [area]
Compounds	RT	RI_lib	RI_test	CAS Number	Sample-G-1	Sample-G-2	Sample-G-3	Sample-H-1	Sample-H-2	Sample-H-3	Sample-L-1	Sample-L-2	Sample-L-3	Sample-F-1	Sample-F-2	Sample-F-3
Pentane	5.965	600	600	109-66-0	0.563	0.494	0.627	0	0	0	1.565	1.014	1.675	1.367	1.356	1.967
Isobutyraldehyde	5.906	816	820	78-84-2	2.642	7.732	2.154	4.226	4.752	0.915	8.999	7.098	5.152	12.881	5.573	2.725
Methyl Acetate	6.124	812	835	79-20-9	4.331	3.954	2.181	1.603	1.848	0.196	5.268	6.422	5.272	6.545	1.199	1.396
2-Methylfuran	6.739	871	879	534-22-5	0.563	1.024	0.682	2.575	2.821	3.457	4.902	1.577	1.198	1.766	0.564	0.598
3-Methylfuran	7.164	887	906	930-27-8	1.457	0.141	0.191	0	0	0	1.435	4.569	5.326	0.416	0	0
2-Butanone	7.266	907	911	78-93-3	0.52	1.095	0.382	1.457	2.673	0.261	2.195	2.929	1.078	1.974	0.635	0.532
2-Methylbutyraldehyde	7.498	911	922	96-17-3	28.934	14.3	13.358	27.106	21.087	3.79	19.754	27.714	23.724	30.645	15.873	17.346
2-Ethylfuran	8.315	943	961	3208-16-0	1.256	1.342	1.663	2.04	3.527	0.915	5.341	4.281	5.991	7.895	5.009	5.117
Allyl Butyrate	8.465	1168	968	2051-78-7	0.347	2.346	0.327	0	0	0	2.049	1.127	0	0	0	0.665
Tetrahydrofurfuryl Alcohol	8.475	1640	969	98-00-0	1.548	0.424	1.567	6.558	0.445	1.111	3.357	3.464	1.436	0	0	0
2-Methylpentanal	9.505	1012	1015	107-83-5	0.303	0.388	0.3	1.535	1.819	0.065	0.585	0.676	0.479	0.727	0.564	0.465
Methyl Isovalerate	9.81	1020	1028	556-24-1	0.26	0.424	0.218	1.457	1.077	0.261	0.366	0.451	0.359	0	0	0
1,3-Pentenone	9.941	1024	1033	1629-58-9	1.213	0.565	1.309	4.372	2.97	0.784	2.049	2.704	2.516	1.558	0.988	1.063
2,3-Pentanedione	10.912	1041	1073	600-14-6	1.465	1.346	4.547	2.332	0.483	0.261	0.439	0.563	0.479	0.416	0.212	0
Dimethyl Disulfide	11.328	1084	1090	624-92-0	8.345	3.475	6.346	0.146	0.408	0.196	1.235	4.465	1.346	0	0	0
Myrcene	13.244	1171	1156	123-35-3	0.303	0.318	0.218	1.577	0.705	0.131	0.219	0.225	0.359	1.87	0.494	0.465
2-Methyl-2-pentenal	13.399	1174	1161	14250-96-5	0.043	0.388	0.273	1.02	1.522	1.895	1.171	0.789	0.479	1.974	0	4.918
Butyl Alcohol	13.5	1149	1165	75-65-0	5.458	7.364	3.367	2.436	1.367	1.578	0	0	0	0	0	0.266
1,3-Pentenol	13.878	1162	1177	616-25-1	1.819	1.13	1.445	59.166	11.843	9.017	5.926	6.534	7.549	9.765	6.42	7.443
2-Heptanone	14.235	1185	1189	123-19-3	6.064	3.99	4.962	6.849	20.641	7.841	27.51	31.883	35.946	16.102	37.177	16.216
Methyl Hexanoate	14.259	1186	1190	106-70-7	5.364	5.257	2.357	0.437	1.188	0.653	2.049	3.492	3.355	1.87	2.187	0
1-Ethyl-1H-pyrrole	14.318	1193	1192	617-92-5	12.518	9.639	19.519	19.382	6.757	0	38.923	5.971	7.309	41.865	32.451	19.34
2,4,5-Trimethyloxazole	14.758	1200	1207	20662-84-4	0.736	0.353	0.627	0.437	1.522	0.719	1.902	1.915	2.516	2.493	1.199	1.462
Linalool Oxide	22.216	1442	1454	60047-17-8	29.139	37.803	44.6	45.613	39.241	31.233	81.504	84.157	78.002	112.128	101.515	94.106
Linalool	23.942	1548	1550	78-70-6	6.237	6.073	6.107	32.547	32.559	39.728	15.95	17.124	20.13	19.945	18.624	19.34
HOTRIENOL	25.553	1605	1615	20053-88-7	32.919	31	32.005	16.03	30.108	14.833	47.264	58.696	52.361	66.277	58.059	61.807
α-Terpineol	27.676	1698	1711	8000-41-7	2.512	4.484	2.045	16.558	20.085	19.21	6.951	10.027	9.226	6.129	5.291	5.649
Trans-Linalool Oxide Pyran-Type	28.629	1736	1754	#N/A	2.642	1.977	2.481	13.553	13.453	12.679	8.414	10.477	10.065	6.96	4.374	4.719
Cis-Linalool Oxide Pyran-Type	29.084	1761	1773	#N/A	2.166	1.73	1.581	8.161	9.17	3.267	3.878	10.027	5.152	5.61	3.951	4.054
Geraniol	30.878	1841	1854	106-24-1	19.275	18.925	16.63	15.01	23.537	17.381	29.827	33.685	26.48	33.762	31.181	36.685
Benzyl Alcohol	31.802	1886	1903	100-51-6	2.859	2.507	2.426	13.699	14.442	9.475	4.463	9.238	10.664	6.025	3.88	4.12
Phenylethyl Alcohol	32.537	1910	1941	60-12-8	10.785	4.449	4.117	49.644	31.222	25.941	17.852	24.898	25.162	19.738	12.416	13.026
Trans-Nerol	34.694	1806	1811	40716-66-3	0.52	0	0.698	11.962	7.962	8.462	6.365	12.167	6.35	7.064	6.349	4.32
n-Hexanol	18.975	1355	1357	111-27-3	1.343	1.024	1.227	3.06	4.009	2.679	4.024	4.619	5.631	7.586	5.286	5.221
Leaf Alcohol	19.909	1380	1392	928-96-1	3.162	2.542	3.871	4.955	3.564	1.438	4.17	4.732	5.991	6.755	4.793	4.163
3-Heptanol	21.64	1465	1458	589-82-2	1.213	0.847	1.036	2.04	4.938	7.384	4.024	3.718	4.313	5.508	4.581	4.626
2-Hexen-1-ol	20.431	1395	1414	928-95-0	1.646	1.306	1.608	3.38	4.51	5.64	6.804	2.929	3.475	4.261	2.749	6.212
n-Hexanal	11.512	1094	1087	66-25-1	7.363	4.625	6.216	32.387	44.354	44.375	25.388	41.651	41.218	42.4	29.39	33.307
E-2-Hexenal	15.406	1215	1231	6728-26-3	2.036	3.707	2.045	5.72	7.85	9.98	4.902	12.055	6.71	6.755	5.92	9.582
Benzaldehyde	23.841	1530	1551	100-52-7	15.94	14.123	16.766	44.302	39.093	20.452	26.851	23.095	26.001	25.461	18.959	20.817
β-Cyclocitral	26.109	1601	1646	432-25-7	1.776	1.223	1.907	2.623	8.256	5.554	4.829	6.309	5.032	5.924	5.709	6.08
Phenylacetaldehyde	26.714	1630	1672	122-78-1	19.188	12.605	6.57	22.151	18.006	16.205	30.436	17.913	15.696	13.822	9.797	10.111
2,3-Dihydro-2,2,6-Trimethylbenzaldehyde	26.704	1625	1672	116-26-7	1.863	1.875	1.418	4.226	19.082	14.375	4.097	4.506	4.579	1.594	0.577	1.057
Furfural	22.264	1452	1485	98-1-1	3.379	2.648	3.926	27.397	11.583	6.077	10.682	9.125	9.825	7.898	5.85	5.948
n-Octanal	17.181	1297	1293	124-13-0	0.65	0.782	0.434	0.146	1.039	0.196	0.366	0.451	0.479	0.416	0.423	0.198
Isovaleraldehyde	7.585	925	923	590-86-3	5.829	4.661	4.389	14.864	13.254	10.372	8.999	11.491	10.185	11.431	13.814	14.406
Trans-2-Octenal	21.137	1437	1442	2548-87-0	3.119	1.836	1.363	2.186	7.388	3.332	8.853	8.449	8.867	5.924	5.638	6.212
5-Methylfurfural	25.007	1573	1598	620-02-0	10.872	4.272	10.169	109.735	124.28	120.387	14.852	36.614	36.065	22.655	7.259	7.93
2,4-Decadienal	30.288	1809	1831	2363-88-4	2.339	0.459	0.763	0.583	6.534	0.915	2.561	3.718	2.636	2.702	1.128	1.256
n-Pentanal	8.91	985	987	110-62-3	4.13	6.554	9.607	2.186	3.341	0	3.073	4.168	3.834	4.573	3.172	2.181
2-Methyl-2-Pentenal	13.399	1174	1168	14250-96-5	0.043	0.388	0.273	1.02	1.522	1.895	1.171	0.789	0.479	1.975	0	4.89
5-Methyl-2E-Hexenal	16.567	1259	1272	36747-83-8	0	0.141	0.213	0	0.557	0.261	0.366	0.225	0.479	0.208	0.493	0
2-Furylacrolein	31.415	1839	1886	623-30-3	2.044	3.377	4.754	1.749	0.58	0.99	1.171	0.63	0.1	1.035	1.443	1.886
4-Methyl-3-Penten-2-one	12.963	1129	1142	141-79-7	12.561	8.05	4.635	9.764	9.764	3.071	7.902	11.604	9.705	11.12	13.673	7.732
2-Nonanone	19.928	1399	1394	821-55-6	0.606	0.554	0.712	0.291	1.522	0.392	0.805	1.014	1.078	0.935	1.128	1.388
3-Octen-2-one	20.552	1399	1420	1669-44-9	0.776	0.282	0.124	0	1.856	1.241	2.488	1.915	2.636	3.429	3.242	2.776
3,5-Octadien-2-one	24.779	1515	1534	30086-02-3	4.028	3.813	4.035	9.91	21.273	11.239	22.022	19.828	21.927	26.188	22.553	24.716
6-Methyl-5-Hepten-2-one	18.632	1334	1346	110-93-0	14.25	11.722	14.585	0	32.559	16.531	47.044	56.104	125.21	85.112	80.275	35.488
β-Ionone	33.031	1934	1965	79-77-6	3.249	3.73	3.257	11.804	11.434	8.233	15.048	9.351	17.973	36.996	0	6.542
Jasmone	33.195	1928	1974	488-10-8	12.215	10.565	10.06	31.623	33.412	40.839	48.241	44.501	78.721	39.49	31.927	34.562
5,6-Epoxy-3-hydroxy-β-ionone	34.143	1971	2022	38274-01-0	6.93	6.073	5.861	18.071	45.701	76.646	18.218	30.643	24.922	26.708	24.738	24.121
(5Z)-3,4-Dimethyl-5-pentenyl-2(5H)-furanone	37.296	2132	2190	774-64-1	1.112	2.655	4.198	89.624	38.016	11.958	6.731	8.562	8.986	4.261	2.608	2.709
Theaspirone	37.983	2162	2233	19377-59-4	31.576	26.869	25.681	119.936	92.282	87.819	59.702	99.478	90.343	75.551	53.987	57.097
Coumarin	42.922	2426	2527	91-64-5	7.797	6.744	6.079	29.729	25.542	26.594	5.414	8.787	8.387	6.859	4.581	5.022
6-Methyl-2-heptanone	15.768	1238	1242	928-68-7	0	0.106	0.241	0.291	1.151	0.457	0.732	0.789	0.959	0.935	1.198	0.925
2,2,6-Trimethylcyclohexanone	18.09	1328	1330	2408-37-9	2.815	3.39	2.917	4.663	8.724	3.332	9.731	16.674	11.383	5.716	9.162	10.574
2-Octanone	17.089	1296	1289	111-13-7	0.606	0.459	0.682	0.437	1.671	0	1.756	2.141	2.157	2.286	2.678	1.983
4-Oxo-isophorone	27.812	1674	1720	1125-21-9	1.242	1.485	1.728	3.06	6.608	0.98	3.585	4.394	4.793	0	2.255	2.643
Benzylacetone	28.499	1720	1751	93-55-0	1.429	1.412	1.227	15.01	22.312	19.08	4.243	12.28	5.512	5.404	2.467	2.643
7,8-Dihydroionone	30.656	1821	1849	31499-72-6	2.945	3.21	3.475	0.874	0	2.548	1.235	1.675	1.636	8.21	5.497	6.939
α-Ionone	31.159	1831	1874	127-41-3	0.217	0	0.191	14.226	11.472	12.548	4.317	7.548	6.876	2.182	4.299	4.494
4-Heptanone	14.235	1185	1187	123-19-3	6.064	3.99	4.962	6.849	20.641	7.841	27.51	31.883	35.946	16.108	37.142	16.125
Acetophenone	26.898	1644	1680	98-86-2	3.119	6.32	2.59	13.116	13.439	9.279	4.975	10.59	9.585	5.82	4.793	6.014
γ-Hexalactone	28.208	1703	1741	695-06-7	2.736	3.706	1.227	8.015	10.395	6.403	6.585	8.449	4.913	8.625	5.709	6.08
Methyl Salicylate	29.751	1753	1809	119-36-8	18.972	22.969	17.393	23.9	31.111	31.037	31.095	43.825	35.826	25.461	21.989	24.517
2-Phenylethyl Acetate	30.443	1796	1838	103-45-7	4.115	1.907	1.99	2.04	1.856	0.523	4.756	6.872	5.631	4.261	3.735	4.031
γ-Octalactone	32.784	1898	1956	104-50-7	1.442	2.554	3.666	2.915	7.425	1.438	1.244	1.803	1.917	1.871	1.339	1.388
γ-Nonalactone	35.009	2027	2063	104-61-0	3.032	3.765	4.112	17.356	20.716	15.946	4.975	7.886	7.069	0	1.057	0
δ-Decalactone	38.177	2176	2241	705-86-2	12.778	10.698	10.032	29.292	47.965	20.909	30.363	51.711	47.448	26.916	18.606	39.783
Methyl Jasmonate	40.493	2317	2367	1211-29-6	3.725	10.457	8.477	40.457	59.697	37.904	22.169	37.178	32.471	22.967	18.747	21.345
Dimethyl Phthalate	39.942	2300	2340	131-11-3	2.122	0	1.663	2.477	18.859	1.241	0	1.69	1.318	0	0.775	0
Diethyl Phthalate	41.088	2375	2405	84-66-2	1.516	1.483	1.009	4.226	14.739	1.764	1.975	4.056	2.756	0.935	2.255	3.172
Dihydroactinidiolide	41.161	2327	2424	17092-92-1	28.674	23.727	21.782	558.437	357.447	335.976	161.311	109.505	187.516	82.618	55.396	66.019
Diisobutyl Phthalate	43.782	2532	2569	84-69-5	2.599	0	0.463	2.769	8.056	2.744	1.024	1.465	1.558	0.727	1.128	1.256
Methyl Anthranilate	38.985	2235	2285	134-20-3	0.996	0.459	1.063	2.04	11.657	1.307	1.171	1.69	1.677	2.598	1.128	1.388
Benzyl Acetate	28.533	1738	1751	140-11-4	1.733	1.518	0.627	0.729	2.821	0.784	5.56	8.787	4.673	8.757	3.786	2.747
Methyl Phenylacetate	29.253	1758	1783	101-41-7	10.179	8.615	7.879	3.206	10.135	4.705	7.316	12.055	12.102	7.067	5.568	14.34
Benzyl Cyanide	33.04	1898	1967	140-29-4	61.03	27.116	25.19	213.349	66.491	82.657	141.718	195.464	276.781	211.376	52.789	59.08
Indole	42.636	2455	2503	120-72-9	58.908	48.83	93.454	157.592	75.401	121.143	109.453	177.777	161.156	128.655	98.882	117.895
5-Methyl-2-acetylfuran	25.35	1593	1611	1193-79-9	0.658	1.455	0.976	4.226	0	3.463	3.146	4.056	3.834	5.404	6.768	6.869
2-Ethylfuran	8.315	943	958	3208-16-0	1.256	1.342	1.663	2.04	3.527	0.915	5.341	4.281	5.991	7.898	5.004	5.089
2-Methylfuran	6.739	871	879	534-22-5	0.563	1.024	0.682	0	2.821	0	4.902	1.577	1.198	1.767	0.564	0.595
4-Methylindole	43.362	#N/A	2547	16096-32-5	5.198	4.131	3.817	11.513	18.451	9.736	5.414	9.125	7.788	4.988	3.806	4.56
2-Acetylpyrrole	33.853	1975	2007	1072-83-9	5.284	4.413	4.198	41.755	34.452	22.02	16.535	39.431	19.171	17.563	8.528	9.054
N-Ethyl-2-acetylpyrrole	26.545	1624	1663	39741-41-8	9.486	17.477	8.806	32.352	0	14.571	24.876	29.517	27.798	28.786	20.932	23.394
2,4-Di-tert-butylphenol	39.802	2293	2322	96-76-4	2.122	0.812	2.181	6.412	14.813	3.724	2.341	5.07	6.83	5.196	5.92	2.842
Eugenol	40.76	2348	2386	97-54-1	8.706	7.132	3.844	10.93	42.174	6.338	37.606	32.559	55.236	7.898	7.118	13.415
4-Vinylguaiacol	38.08	2181	2231	7786-61-0	8.653	5.462	6.676	6.412	1.262	2.548	1.452	3.492	2.876	10.564	6.436	9.435
m-Cresol	35.937	#N/A	2110	108-39-4	0.606	0.388	0.463	1.12	1.35	1.58	1.463	1.565	2.562	0.646	0.525	0.736
Geranic Acid	40.44	#N/A	2362	459-80-3	34.218	65.531	59.213	43.005	49.084	55.16	49.485	52.161	45.651	30.137	25.09	29.011
Octanoic Acid	35.28	2038	2076	124-07-2	8.923	2.86	2.208	0	0	2.94	9.438	17.124	31.872	17.251	27.346	13.283
Nonanoic Acid	37.277	2149	2183	112-05-0	11.608	7.768	7.742	0	0	2.222	22.095	24.898	21.208	23.382	18.465	20.552
2-Ethylpyrazine	18.704	1336	1350	13925-00-3	1.603	2.013	1.527	9.91	9.578	3.594	4.024	5.07	22.166	3.429	2.255	2.709
2-Methyl-5-isopropylpyrazine	20.189	1394	1406	13925-05-8	2.642	3.107	2.481	8.161	12.066	4.182	8.414	9.689	13.18	12.263	8.528	8.789
2,5-Dimethylpyrazine	18.366	1336	1337	123-32-0	3.379	1.624	1.581	10.347	7.945	6.6	6.658	7.323	10.664	14.855	7.266	4.453
Methyl (E)-hex-3-enoate	16.378	1246	1265	13894-61-6	6.44	9.71	12.98	7.035	9.351	11.713	15.95	8.449	9.466	7.376	13.827	4.652
(2E,4E)-Heptadienal	22.961	1482	1512	4313-3-5	14.25	11.581	28.789	42.699	51.418	39.21	52.678	48.106	53.439	48.22	39.045	41.369

## Sheet: Supplementary Dataset S4
Supplementary Dataset S4：Simulation results for molecular docking with 2-acetylpyrrole (a), δ-decalactone (b) or theaspirone (c) and olfactory receptors
Protein	Ligan	Mode	Affinity (kcal/mol)	Dist from best mode
				rmsd l.b.	rmsd u.b.
OR8D1	2-acetylpyrrole	1	-5.2	0	0
OR1E2	δ-decalactone	1	-5.4	0	0
OR1E2	δ-decalactone	2	-5.3	3.02	5.172
OR1E2	δ-decalactone	3	-5.2	2.591	5.333
OR1E2	δ-decalactone	4	-5.2	2.436	5.299
OR1E2	δ-decalactone	5	-5.2	3.104	5.342
OR1E2	δ-decalactone	6	-5.1	2.368	3.461
OR1E2	δ-decalactone	7	-5.1	1.498	2.504
OR1E2	δ-decalactone	8	-5.1	2.9	3.682
OR1E2	δ-decalactone	9	-5	3.133	4.805
ORIE2	δ-decalactone	10	-5	24.308	25.55
OR5M3	δ-decalactone	1	-5.4	0	0
OR5M3	δ-decalactone	2	-5.3	1.673	2.874
OR5M3	δ-decalactone	3	-5.3	8.758	10.157
OR5M3	δ-decalactone	4	-5.2	10.042	12.621
OR5M3	δ-decalactone	5	-5.2	8.942	10.587
OR5M3	δ-decalactone	6	-5.1	10.967	12.833
OR5M3	δ-decalactone	7	-5.1	10.343	12.773
OR5M3	δ-decalactone	8	-5	8.934	10.118
OR5M3	δ-decalactone	9	-5	10.439	12.11
OR7D4	δ-decalactone	1	-5.6	0	0
OR7D4	δ-decalactone	2	-5.3	1.874	2.6
OR7D4	δ-decalactone	3	-5.3	4.338	5.436
OR7D4	δ-decalactone	4	-5.3	1.439	2.012
OR7D4	δ-decalactone	5	-5.2	1.637	2.25
OR7D4	δ-decalactone	6	-5.2	3.714	5.261
OR7D4	δ-decalactone	7	-5.2	1.678	2.214
OR7D4	δ-decalactone	8	-5.2	4.943	6.989
OR7D4	δ-decalactone	9	-5.1	6.967	8.732
OR7D4	δ-decalactone	10	-5.1	1.841	3.161
OR7G1	δ-decalactone	1	-5.1	0	0
OR8G1	δ-decalactone	1	-6	0	0
OR8G1	δ-decalactone	2	-5.7	1.656	2.234
OR8G1	δ-decalactone	3	-5.7	2.964	5.224
OR8G1	δ-decalactone	4	-5.4	2.88	5.861
OR8G1	δ-decalactone	5	-5.4	2.449	5.798
OR8G1	δ-decalactone	6	-5.3	1.541	1.971
OR8G1	δ-decalactone	7	-5	2.231	2.92
OR8G1	δ-decalactone	8	-5	21.392	22.776
OR8D1	δ-decalactone	1	-5.9	0	0
OR8D1	δ-decalactone	2	-5.9	1.956	2.372
OR8D1	δ-decalactone	3	-5.7	3.344	5.431
OR8D1	δ-decalactone	4	-5.7	2.797	1.344
OR8D1	δ-decalactone	5	-5.4	1.678	2.124
OR8D1	δ-decalactone	6	-5.4	4.174	6.796
OR8D1	δ-decalactone	7	-5.3	2.243	1.997
OR8D1	δ-decalactone	8	-5.3	3.423	6.768
OR8D1	δ-decalactone	9	-5.1	5.183	8.541
OR8D1	δ-decalactone	10	-5.1	2.468	3.166
OR1E2	Theaspirone	1	-7.5	0	0
OR1E2	Theaspirone	2	-6.3	23.186	25.939
OR1E2	Theaspirone	3	-6.2	14.162	16.331
OR1E2	Theaspirone	4	-6.1	16.942	18.839
OR1E2	Theaspirone	5	-6.1	13.103	14.988
OR1E2	Theaspirone	6	-6	13.418	15.085
OR1E2	Theaspirone	7	-6	13.328	15.125
OR1E2	Theaspirone	8	-6	23.711	26.268
OR1E2	Theaspirone	9	-6	12.858	14.257
ORIE2	Theaspirone	10	-6	23.463	25.696
OR1G1	Theaspirone	1	-6.1	0	0
OR1G1	Theaspirone	2	-6.1	1.455	2.13
OR1G1	Theaspirone	3	-6	9.587	11.85
OR1G1	Theaspirone	4	-6	1.763	4.521
OR1G1	Theaspirone	5	-5.8	38.685	40.766
OR1G1	Theaspirone	6	-5.8	1.759	3.198
OR1G1	Theaspirone	7	-5.7	25.698	27.333
OR1G1	Theaspirone	8	-5.7	30.203	32.344
OR1G1	Theaspirone	9	-5.7	12.57	14.576
OR1G1	Theaspirone	10	-5.7	10.007	12
OR5M3	Theaspirone	1	-7.2	0	0
OR5M3	Theaspirone	2	-7	1.571	4.218
OR5M3	Theaspirone	3	-6.7	2.012	3.821
OR5M3	Theaspirone	4	-6.7	2.146	4.967
OR5M3	Theaspirone	5	-6.7	1.569	4.399
OR5M3	Theaspirone	6	-6.6	1.81	3.418
OR5M3	Theaspirone	7	-6.6	13.036	14.079
OR5M3	Theaspirone	8	-6.5	1.76	2.804
OR5M3	Theaspirone	9	-6.5	12.034	13.593
OR5M3	Theaspirone	10	-6.4	1.904	3.215
OR7D4	Theaspirone	1	-7	0	0
OR7D4	Theaspirone	2	-6.6	3.52	6.462
OR7D4	Theaspirone	3	-6.6	1.371	2.423
OR7D4	Theaspirone	4	-6.5	1.537	2.462
OR7D4	Theaspirone	5	-6.5	1.324	4.226
OR7D4	Theaspirone	6	-6.2	1.378	4.691
OR7G1	Theaspirone	1	-5.2	0	0
OR7G1	Theaspirone	2	-5.2	2.552	6.632
OR7G1	Theaspirone	3	-5	2.337	3.401
OR7G1	Theaspirone	4	-5	3.934	3.772
OR8D1	Theaspirone	1	-5.8	0	0
OR8D1	Theaspirone	2	-5.8	3.346	6.86
OR8D1	Theaspirone	3	-5.8	1.034	6.234
OR8D1	Theaspirone	4	-5.7	1.76	2.804
OR8D1	Theaspirone	5	-5.7	8.356	13.457
OR8D1	Theaspirone	6	-5.5	5.924	8.415
OR8G1	Theaspirone	1	-6.7	0	0
OR8G1	Theaspirone	2	-6.7	2.453	3.346
OR8G1	Theaspirone	3	-6.7	2.759	5.236
OR8G1	Theaspirone	4	-6.5	1.357	4.679
OR8G1	Theaspirone	5	-6.5	1.579	3.792
OR8G1	Theaspirone	6	-6.5	2.356	4.694
OR8G1	Theaspirone	7	-6.5	2.176	3.567
OR8G1	Theaspirone	8	-6.2	3.356	6.467
OR8G1	Theaspirone	9	-6.2	2.356	2.781
OR8G1	Theaspirone	10	-6.1	1.182	6.641
